# Supplementary material for: Lignocellulose-derived inhibitors can extend residence of Clostridium beijerinckii in active solventogenic state
Source: Bioresour Bioprocess. 2025 Apr 9;12(1):31. doi: 10.1186/s40643-025-00871-y (PMC11982004; doi:10.1186/s40643-025-00871-y)
Supplement: Supplementary file 1 — Supplementary Material 1 [file 40643_2025_871_MOESM1_ESM.xlsx]

## Sheet: Tukey’s test
	Supporting information
	Lignocellulose-derived inhibitors can extend residence of Clostridium beijerinckii in active solventogenic state
	Koppova K., Burianova L., Patakova P., Branska B*.
	University of Chemistry and Technology Prague, Department of Biotechnology, Technická 5, 16628 Prague, Czech Republic
	*Corresponding author: barbora.branska@vscht.cz
	Tukey's multiple comparisons test
	Significance	ns
		<0.05
		<0.01
		<0.001
	Alpha	0.05
	Table S1 Statistical significance of production parameters among inhibitor-treated cultures based on Tukey's multiple comparison test
	Final butanol concentration (g/L)						Final AB(E) concentration (g/L)						Glucose consumption (%)						Specific growth rate (µ) during the acidogenic phase
		Ferulic acid	Coumaric acid	Furfural				Ferulic acid	Coumaric acid	Furfural				Ferulic acid	Coumaric acid	Furfural				Ferulic acid	Coumaric acid	Furfural
	Ferulic acid	-					Ferulic acid	-					Ferulic acid	-					Ferulic acid	-
	Coumaric acid	<0,0001	-				Coumaric acid	<0,0001	-				Coumaric acid	<0,0001	-				Coumaric acid	0.0169	-
	Furfural	<0,0001	>0,9999	-			Furfural	0.0006	<0,0001	-			Furfural	0.3097	<0,0001	-			Furfural	0.0732	0.0002	-
	Ferulic+Coumaric acids	0.995	<0,0001	<0,0001			Ferulic+Coumaric acids	0.1808	<0,0001	<0,0001			Ferulic+Coumaric acids	>0,9999	<0,0001	0.3097			Ferulic+Coumaric acids	0.9722	0.0064	0.1862
	Butanol yield						AB(E) yield						Xylose consumption (%)						Specific growth rate (µ) during the solventogenic phase
		Ferulic acid	Coumaric acid	Furfural				Ferulic acid	Coumaric acid	Furfural				Ferulic acid	Coumaric acid	Furfural				Ferulic acid	Coumaric acid	Furfural
	Ferulic acid	-					Ferulic acid	-					Ferulic acid	-					Ferulic acid	-
	Coumaric acid	<0,0001	-				Coumaric acid	<0,0001	-				Coumaric acid	<0,0001	-				Coumaric acid	0.0026	-
	Furfural	0.0413	<0,0001	-			Furfural	0.9516	<0,0001	-			Furfural	0.3078	0.0002	-			Furfural	0.086	<0,0001	-
	Ferulic+Coumaric acids	0.3645	<0,0001	0.6193			Ferulic+Coumaric acids	0.9888	<0,0001	0.9992			Ferulic+Coumaric acids	0.5847	<0,0001	0.0303			Ferulic+Coumaric acids	0.9463	0.0082	0.0264
	Butanol productivity (g/L.h) at 29 h						AB(E) productivity (g/L.h) at 48 h						Glucose+Xylose consumption (%)
		Ferulic acid	Coumaric acid	Furfural				Ferulic acid	Coumaric acid	Furfural				Ferulic acid	Coumaric acid	Furfural
	Ferulic acid	-					Ferulic acid	-					Ferulic acid	-
	Coumaric acid	<0,0001	-				Coumaric acid	<0,0001	-				Coumaric acid	<0,0001	-
	Furfural	<0,0001	<0,0001	-			Furfural	0.0014	<0,0001	-			Furfural	0.0772	<0,0001	-
	Ferulic+Coumaric acids	0.1879	<0,0001	0.0005			Ferulic+Coumaric acids	>0,9999	<0,0001	0.0014			Ferulic+Coumaric acids	0.8386	<0,0001	0.0145
	Butanol productivity (g/L.h) at 48 h
		Ferulic acid	Coumaric acid	Furfural
	Ferulic acid	-
	Coumaric acid	<0,0001	-
	Furfural	<0,0001	<0,0001	-
	Ferulic+Coumaric acids	0.9307	<0,0001	<0,0001
	For comparison among treatments, a one-way ANOVA followed by Tukey’s multiple comparison test was performed to identify significant differences in pairwise comparisons for each production parameter.
	Statistical significance was indicated using different colours for the following levels: p <0.05 (beige), p <0.01 (purple), and p < 0.001 (orange).
